# Supplementary material for: Phosphorylation of MSI-1 is implicated in the regulation of associative memory in Caenorhabditis elegans
Source: PLoS Genet. 2022 Oct 12;18(10):e1010420. doi: 10.1371/journal.pgen.1010420 (PMC9555661; doi:10.1371/journal.pgen.1010420)
Supplement: S1 Table — Raw numerical values used for plots presented on Figs 1–5. (XLSX) [file pgen.1010420.s002.xlsx]

## Sheet: Fig 1
	Fig 1A
				MSI-1 Abundance
biological replicate	naïve	cond	4h	naïve_biol repl_average	naive_FC	cond_FC	4h_FC
1	7.02141e+06	4.72537e+06	5.36114e+06	7.49766e+06	0.936479	0.630246	0.715042
1	7.23923e+06	4.93919e+06	5.78964e+06		0.965532	0.658764	0.772193
1	8.23235e+06	5.31693e+06	6.38935e+06		1.09799	0.709145	0.852179
2	694531	738234	704550	544750	1.27495	1.35518	1.29335
2	626781	613349	612203		1.15058	1.12593	1.12382
2	312939	581513	804213		0.574462	1.06749	1.4763
3	1.53787e+06	1.81669e+06	1.94915e+06	1.4347e+06	1.07191	1.26625	1.35858
3	1.90491e+06	2.67982e+06	2.23425e+06		1.32774	1.86787	1.5573
3	861314	2.31519e+06	1.96613e+06		0.600345	1.61371	1.37041

## Sheet: Fig 2
	Fig 2F
	Relative phosphorylation (%)				Relative phosphorylation (%)
	T18/S19				S34
naïve	cond	4h		naïve	cond	4h
73	76.8	80.9		10.2	10.7	12.7
86	76.1	80.9		14.1	13	14.4
87	84.3	79.9		13.6	15.2	19.9
83	84.2	85.1		8.5	12.6	17.1
89	86.3	85.7		21.4	17.9	18.3

## Sheet: Fig 3
	Fig 3A
	N2				msi-1(os1)				msi-1 (AAA)
	Chemotaxis index to diacetyl				Chemotaxis index to diacetyl				Chemotaxis index to diacetyl
naïve	cond	1h delay		naïve	cond	1h delay		naïve	cond	1h delay
0.921429	0.0857143	0.598361		0.902913	-0.047619	0.114943		0.928854	0.104478	0.555556
0.946667	0.0263158	0.581081		0.881579	0	0.12037		0.923077	0.05	0.142857
0.882075	0.0925926	0.582278		0.875	0	0.206186		0.9625	0.166667	0.4375
0.666667	0.179245	0.290323		0.785714	0	0.0227273		0.757143	0.0720721	0.0967742
0.875	0.277108	0.232143		0.803738	-0.0754717	0.142857		0.803279	0.235294	0.155844
0.888889	0	0.438503		0.666667	0.0588235	0.0930233		0.8875	0.0273973	0.125
0.927273	0.342657	0.664286		0.879121	0.112676	0.454545		0.90411	0.266667	0.447059
0.947368	0.182692	0.598425		0.901408	0.0714286	0.335616		0.881188	0.202381	0.303279
0.908571	0.118421	0.59		0.881988	0.12381	0.39759		0.930233	0.166667	0.198113
0.876033	0.386861	0.7		0.926316	0.272727	0.27551		0.608696	0.155556	0.472727
0.91358	0.16129	0.459259		0.924242	0.161765	0.230392		0.741784	0.269663	0.443038
0.895238	-0.0714286	0.521429		0.933333	0.25641	0.234043		0.804878	0.323077	0.278846
	Fig 3B
	N2				msi-1(os1)				msi-1 (S34A)
	Chemotaxis index to diacetyl				Chemotaxis index to diacetyl				Chemotaxis index to diacetyl
naïve	cond	1h delay		naïve	cond	1h delay		naïve	cond	1h delay
0.833333	0.162393	0.39759		0.870968	-0.0449438	0.195312		0.781818	-0.01	0.209091
0.888889	0.0549451	0.490909		0.953488	0.0215054	0.269841		0.886364	-0.0379747	0.221239
0.783784	0.193182	0.423529		0.887417	-0.112676	0.263158		0.824176	0.0340909	0.20339
0.840764	0.0106383	0.410714		0.748201	0.0917431	0.0397351		0.770833	0.0555556	0.481481
0.777778	0	0.37		0.699187	0.325301	0.0583333		0.679245	0.25	0.40625
0.818182	0.116505	0.345794		0.721154	0.128571	0.258427		0.72549	0.171053	0.570248
0.711111	0.147059	0.369427		0.633663	0	-0.0458716		0.72	0.0294118	0.25
0.776119	0.106383	0.267974		0.811594	-0.0989011	0.15		0.738462	0.0392157	0.108108
0.56962	0.25	0.454545		0.737374	0.0333333	0.203252		0.594595	0.0217391	0.0795455
0.840909	-0.176471	0.444444		0.791667	0.1	0.170732		0.578947	0.178571	0.211268
0.754545	-0.08	0.384615		0.69863	0.105691	0.108434		0.572917	0.142857	0.242424
0.76378	-0.162791	0.425532		0.755556	0.0447761	0.148936		0.792683	-0.0128205	0.214286
0.722222	0.0630631	0.171717		0.674699	0.185714	0.131868		0.77381	0.0327869	0.0958904
0.709091	0.156627	0.186275		0.669725	0.158537	0.178947		0.793478	0.117647	0.104762
0.702128	0.0384615	0.323529		0.765432	0.261538	0.0786517		0.671053	0.0344828	-0.1
	Fig 3C
	N2				msi-1(os1)				msi-1 (S19A)				msi-1 (T18A)
	Chemotaxis index to diacetyl				Chemotaxis index to diacetyl				Chemotaxis index to diacetyl				Chemotaxis index to diacetyl
naïve	cond	1h delay		naïve	cond	1h delay		naïve	cond	1h delay		naïve	cond	1h delay
0.926605	0.116071	0.440476		0.873786	0.174757	0.414286		0.861386	0.0340909	0.479592		0.870968	0.0333333	0.289256
0.865854	0.21875	0.410256		0.787037	-0.0273973	0.209302		0.806818	-0.0434783	0.239437		0.953488	0.107143	0.141667
0.8	-0.009009	0.564356		0.864865	0.0472441	0.451613		0.982143	0.197674	0.260504		0.872483	0.173333	0.301205
0.954545	0.0666667	0.292683		0.789474	0.110092	0.148649		0.802632	0.117647	-0.027027		0.843537	0.212121	-0.170213
0.897196	0.0188679	0.333333		0.859813	0.260274	0.202703		0.826923	0.0740741	0.158537		0.921569	-0.1875	0.027027
0.859155	0.0253165	0.228916		0.8375	0.207792	0.113208		0.891566	0.171875	0.121212		0.975	0.351648	-0.137255
0.834862	0.318681	0.279661		0.793103	0	-0.228261		0.895105	0.37037	-0.0648148		0.850467	0.0806452	0.142857
0.80531	0.194915	0.445161		0.542857	0.0582524	0.00787402		0.972477	0.296296	0.210526		0.822222	0.168675	0.213333
0.835052	-0.154546	0.287129		0.752577	0.162791	0.0618557		0.927835	0.25	0.219512		0.926316	0.181818	0.194444
0.899225	0.0344828	0.267857		0.832061	0.0476191	0.226415
0.866667	0.202532	0.328767		0.718447	0.125	0.233766
0.869048	0.0416667	0.336449		0.75	-0.0125	0.136364
	Fig 3D
	N2				msi-1(os1)				msi-1 (T18D)
	Chemotaxis index to diacetyl				Chemotaxis index to diacetyl				Chemotaxis index to diacetyl
naïve	cond	1h delay		naïve	cond	1h delay		naïve	cond	1h delay
0.892857	0.00677966	0.596026		0.790576	0.155172	0.282609		0.772414	0.0869565	0.311111
0.835897	0.305556	0.343284		0.864286	0.0476191	0.232143		0.791304	0.252101	0.289256
0.788079	0.0823529	0.262136		0.746032	0.0510949	0.226415		0.925	-0.0416667	0.263473
0.893617	0.0413223	0.352459		0.7	0.0598291	0.242647		0.685714	0.0909091	-0.009434
0.878505	0.122449	0.356322		0.746269	0.258065	0.297297		0.741722	0.0903955	0.0902778
0.884298	0.144737	0.457627		0.748092	0.1	0.326531		0.663265	-0.0787402	0.283019
0.887218	0.00769231	0.557895		0.758427	0.0591716	0.0759494		0.834532	-0.148936	0.126984
0.890625	0.132812	0.422819		0.752632	0.139535	0.275132		0.883495	0	0.144509
0.873494	-0.0086207	0.396226			0.0743243	0.112		0.837662	-0.133333	0.383562
0.786585	0.149254	0.315385		0.705882	-0.016	0.14375		0.835979	-0.016129	0.240385
0.734807	0.109589	0.141243		0.85	0.0326087	0.131579		0.821429	-0.131944	-0.0628931
0.740157	0	0.134228		0.722222	-0.0333333	0.241379		0.835938	-0.015748	0.0422535
	Fig 3E
	N2				msi-1(os1)				msi-1 (S19D)
	Chemotaxis index to diacetyl				Chemotaxis index to diacetyl				Chemotaxis index to diacetyl
naïve	cond	1h delay		naïve	cond	1h delay		naïve	cond	1h delay
0.842857	0.164179	0.382979		0.804196	0.0619469	0.291971		0.919643	0.13253	0.248175
0.769759	0.188482	0.304		0.852071	-0.0104167	0.171717		0.811881	0.0714286	0.338235
0.972414	0.120301	0.291667		0.75	-0.0288462	0.297872		0.797101	0.105882	0.178571
0.944099	0.22973	0.326316		0.871622	0.108108	0.1		0.951923	0.00729927	0.0629921
0.943548	0.253731	0.268293		0.900662	0.226415	0.186916		0.978261	0.113636	0.107692
0.97973	0.268293	0.11		0.880282	0.0629921	0.172043		0.946237	0.2	0.107692
0.898876	0.036036	0.343915		0.827586	-0.0222222	-0.0081301		0.844262	-0.0280374	0.03
0.940594	-0.0710059	0.317647		0.858586	0.038835	0.118812		0.86087	0.0438597	0.165803
0.886792	-0.0609756	0.275862		0.820896	0.0238095	0.144444		0.782946	0.046729	0.0442478
0.933333	0.275	0.509434		0.786477	0.0583942	0.309278		0.932773	0.0725806	0.22
0.910714	0.213483	0.244094		0.831776	0.123711	0.265487		0.93956	0.21	0.0510949
0.79798	0.326733	0.320988		0.76	0.1875	0.27193		0.84375	0.0884956	0.0843374
0.958763	0.294118	0.233333		0.823529	0.0596027	0.246835		0.748252	0.113208	0.179775
0.830508	0.133858	0.196078		0.900901	0.0808081	0.116279		0.873684	0.25	0.245161
0.939024	0.204918	0.256098		0.686747	0.121019	0.158537		0.655405	0.292683	0.176829
0.849624	0.2	0.495495		0.701493	0.125	0.174825		0.920792	0.145833	0.336283
0.674576	0	0.394737		0.861111	0.0761905	0.309524		0.846154	0.190476	0.269896
0.938776	0.133333	0.380282		0.837838	-0.0142857	0.267241		0.83871	0.123288	0.244186
0.826667	0.0518518	0.535433		0.789683	0.166667	0.262136		0.747573	0.123529	0.192982
0.862069	0.03125	0.524272		0.75	0.156627	0.195652		0.596774	0.315789	0.118644
0.872727	0.037037	0.582278		0.726496	0.20339	0.305556		0.763359	0.246914	0.376471
0.75	0.340206	0.275862		0.574468	0.10989	0.131148		0.686869	0.102362	0.225166
0.666667	0.078125	0.268293		0.76087	0.144444	0.215385		0.8	0	0.312102
0.708861	0.2	0.211111		0.777778	0.192771	0.138614		0.769231	0.0827586	0.277778
	Fig 3F
	N2				msi-1(os1)				msi-1 (S34D)
	Chemotaxis index to diacetyl				Chemotaxis index to diacetyl				Chemotaxis index to diacetyl
naïve	cond	1h delay		naïve	cond	1h delay		naïve	cond	1h delay
0.860294	0.411392	0.361111		0.788235	0.06	0.204301		0.907801	-0.273381	0.336735
0.922535	0.347826	0.34375		0.748428	0.0350877	0.0285714		0.926941	0.38326	0.521008
0.900763	0.189542	0.398844		0.701571	0.0465116	-0.0677966		0.940789	-0.013986	0.538462
0.805031	0.38843	0.588235		0.625	0.0671642	0.388535		0.880208	0.0833333	0.514286
0.892683	0.221429	0.159091		0.675439	0.04	0.306569		0.801105	0.095	0.2
0.756614	0.0823529	0.349398		0.681159	0.0946746	0.414634		0.711111	0.168539	0.65
0.921739	0.0280702	0.313253		0.80531	-0.06875	0.186047		0.89823	0.344828	0.633333
0.913043	0.0862069	0.423077		0.838926	0.00469484	0.481013		0.835106	0.252294	0.40404
0.86875	0.314961	0.152941		0.80198	0	0.22807		0.938053	-0.0119048	0.728395
0.831461	-0.176471	0.433333		0.792208	-0.345454	0.531792		0.967742	0.0246914	-0.0429448
0.95283	-0.150943	0.484615		0.86755	-0.111111	0.468354		0.947826	0.227273	0.46988
0.901099	-0.121212	0.722826		0.862275	0.0136986	0.517045		0.924051	-0.0188679	0.3
0.669355	0.215054	0.344086		0.78882	0.135802	0.177778		0.780952	0.0957447	0.265957
0.891667	0.135417	0.410256		0.82963	0.0652174	0.253521		0.834356	0.0140845	0.25
0.829932	0.114035	0.472222		0.845528	0.0119048	0.227586		0.93913	0.195652	0.462585
0.94898	0.133333	0.512821		0.926605	0.09	0.0615385		0.857143	-0.0804598	0.451852
0.924242	0.171717	0.281915		0.872483	0.204819	0.209302		0.906475	0.0810811	0.236559
0.873016	0.0423729	0.586667		0.704	0.171053	0.03125		0.897059	0.131579	0.344086

## Sheet: Fig 4
	Fig 4A
	N2				msi-1(os1)				msi-1 (AAA)
	Chemotaxis index to diacetyl				Chemotaxis index to diacetyl				Chemotaxis index to diacetyl
naïve	cond	24h delay		naïve	cond	24h delay		naïve	cond	24h delay
0.954545	0.054054	0.555556		0.904762	0	0.327586		0.945946	-0.015873	0.0805369
1	0.0526316	0.489011		0.880734	0	0.248227		0.921053	0.206897	0.112245
0.928571				0.90411	0.0769231	0.408696		0.890411	0.344828	0.377193
0.856	0.0416667	0.708333		0.867925	0.0673077	0.354545		0.885246	0.0434783	0.223214
0.882979	0.160714	0.776596		0.836066	-0.0212766	0.321429		0.864865	0.0559441	0.553571
0.864078	0.176923	0.690722		0.895833	0.0512821	0.432432		0.814433	-0.04	0.547297
0.910891	0.165289	0.5		0.818182	0	0.220183		0.873494	0.0612245	0.173913
0.913462	0.122549	0.454545		0.789189	0.0617284	0.2		0.813665	0.0149254	0.279661
0.913793	0.0819672	0.212121		0.754601		0.328358		0.892157	-0.0147059	0.280488
0.926667	0.149606	0.539326		0.849057	0.131579	0.202247		0.913043	0.166667	0.439252
0.907692	0.16	0.709924		0.76	0.1875	0.229885		0.842365	0.0858896	0.43299
0.868056	0.452055	0.650794		0.744186	0.387097	0.127273		0.899329	0.214286	0.391667
0.883721	0.128655	0.602151		0.869565	0.0243902	0.253968		0.817352	0	0.683673
0.925	0.166667	0.565789		0.868421	0.04	0.259259		0.836364	0	0.535714
0.8	0.21	0.589474		0.925926	0.0350877	0.267327		0.737705	0.0373134	0.408602
	Fig 4B
	N2				msi-1(os1)				msi-1 (S34A)
	Chemotaxis index to diacetyl				Chemotaxis index to diacetyl				Chemotaxis index to diacetyl
naïve	cond	24h delay		naïve	cond	24h delay		naïve	cond	24h delay
0.558442	0.12844			0.727273	0.1375	-0.150943		0.693069	0	-0.0375
0.73	0.16			0.575	0.166667	-0.253968		0.554054	-0.0232558	-0.102564
0.826667	-0.010989			0.715385	0.127273	-0.25		0.682353	0.0175439	-0.277778
0.75	0.328125	0.111111		0.730769	0.0909091	0.029703		0.526882	-0.0869565	0.169811
0.815534	0.192308	0.410256		0.679487	0.0666667	0		0.714286	-0.0163934	0.166667
0.851351	0.126437	0.0196078		0.72093	0.0588235	0.0263158		0.666667	0.030303	0
0.657534	0.0394737	0.44		0.708333	0.0792079	0.107527		0.811966	0.025	0.434211
0.770492	0.091954	0.411765		0.640288	0	0.0833333		0.824742	0.0434783	0.321429
0.642105	0.020202	0.413793		0.739726	0	0.25		0.828571	0.0204082	0.205882
0.777778	0.211538	0.4		0.847458	0.0422535	0.354839		0.769231	-0.0322581	0.194805
0.761364	0.135417	0.285714		0.766129	0.0561798	0.131148		0.76	0.0322581	0.173077
0.789916	0.155556	0.153846		0.829457	0.0319149	0.333333		0.623377	0.155556	0.228571
0.663462	0.126761	0.10989		0.666667	0.0444444	0.345455		0.713333	0.0192308	0.117647
0.736842	0.0350877	0.352941		0.742424	-0.0909091	0.0595238		0.658824	-0.015873	0.0731707
0.692308	0.208791	0.435484		0.570248	0.13253	0.301887		0.747573	-0.0588235	0.358974
	Fig 4C
	N2				msi-1(os1)				msi-1 (S19A)				msi-1 (T18A)
	Chemotaxis index to diacetyl				Chemotaxis index to diacetyl				Chemotaxis index to diacetyl				Chemotaxis index to diacetyl
naïve	cond	24h delay		naïve	cond	24h delay		naïve	cond	24h delay		naïve	cond	24h delay
0.763636	0.0970874	0.459459		0.757143	0.0853658	-0.0925926		0.815789	0.0253165	-0.0674157		0.919643	0.0727273	-0.0925926
0.807692	0.106195	0.472727		0.67033	0.0638298	0		0.767123	0.0731707	0.181818		0.966667	-0.0091743	0.0227273
0.671875	0.0333333	0.254098		0.857143	0.025	0.109589		0.776699	0.031746	0.225806		0.826772	0.140845	0.0277778
0.728155	0.0752688	0.421053		0.746154	-0.010989	0.222222		0.935484	-0.031746	0.0862069		0.912088	0.234694	0.164557
0.855932	0.177215	0.306818		0.682927	0.0833333	0.0980392		0.926316	0	0.340426		0.858333	0.363636	0.355932
0.666667	0.152941			0.72093	0.0769231	-0.075		0.888889	-0.0333333	0.234043		0.882353	0.0454546	0.0952381
0.968	0.043956	0.5		0.756757	0	0.171429		0.928571	0.030303	0.144444		0.915663	0.0697674	0.128571
0.847826	0.0795455	0.137255		0.72807	0	0.180328		0.669903	0.0769231	0.1		0.78125	-0.0153846	0.325843
0.810606	0.118644			0.8125	0	0.127273		0.915663	0.0144928	0.174757		0.96	0.0357143
0.808081	0.0851064	0.248		0.78	0.0153846	0.208333		0.914894	0.175439	0.195402		0.915254	-0.027027	0.166667
0.946237	0.0322581	0.261905		0.852273	0.0444444	0.109589		0.833333	0.0181818	0.0967742		0.825	0.0172414	0.012987
0.834646	0.169811	0.164706		0.79	0.0727273	0.27193		0.876404	0.046875			0.883721	0.102564
	Fig 4D
	N2				msi-1(os1)				msi-1 (T18D)
	Chemotaxis index to diacetyl				Chemotaxis index to diacetyl				Chemotaxis index to diacetyl
naïve	cond	24h delay		naïve	cond	24h delay		naïve	cond	24h delay
0.892857	0.0049505	0.512		0.790576	0.0310078	0.448598		0.772414	0.036036	0.285714
0.835897	-0.0206897	0.506024		0.864286	0.015625	0.362205		0.791304	-0.0451128	0.1375
0.788079	0.0737705	0.6		0.746032	0.00763359	0.481283		0.925	0.0126582	0.268817
0.893617	0.0948276	0.612903		0.7	0.130841	0.318966		0.685714	0.181102	0.206522
0.878505	0.054054	0.541667		0.746269	0.015625	0.294737		0.741722	0.195312	0.622642
0.884298	0.0729167	0.628788		0.748092	0.111111	0.191919		0.663265	-0.012987	0.323232
0.887218	0.169231	0.487805		0.758427	0.0569106	0.234234		0.834532	0.0425532	0.422018
0.890625	0.0245902	0.489583		0.752632	0.048	0.261364		0.883495	0.032967	0.505495
0.937107	0.057554	0.660194			-0.025641	0.165289		0.837662	0.0654206	0.35
0.786585	0.0421687	0.486842		0.705882	0	0.203704		0.835979	0.0466667	0.480315
0.734807	0.0442478	0.683544		0.85	0.0703125	0.238095		0.821429	0.0280374	0.391813
0.740157	0.0645161	0.421569		0.722222	0.0353982	0.245614		0.835938	-0.0073529	0.461538
0.854839	0.0677966	0.532609		0.744526	-0.0208333	0.169231		0.833333	0.0993789	0.42246
0.652893	-0.0353982	0.340426		0.756637	0.125828	0.203704		0.860294	-0.0245902	0.545455
0.862069	0.0106383	0.449541		0.75	-0.0306122	0.192982		0.89375	0.168421	0.5875
0.913978	0.0342857	0.4		0.852941	-0.0357143	0.149425		0.790244	0.010101	0.255319
0.95302	0.032	0.155556		0.809859	-0.0138889	0.13913		0.773585	-0.0526316	0.169643
0.915094	-0.0075758	0.152941		0.829545	0.0106383	0.304348		0.748148	0.0102041	0.313953
0.853933	0.0606061	0.309859		0.751412	0.0172414	0.111111		0.951389	0.0337079	0.415385
0.777027	0.0229008	0.359649		0.769231	0.0102041	0.126866		0.950739	-0.0390625	0.193548
0.765432	0	0.2		0.716578	0	0.333333		0.91954	0.0465116	0.357143
	Fig 4E
	N2				msi-1(os1)				msi-1 (S19D)
	Chemotaxis index to diacetyl				Chemotaxis index to diacetyl				Chemotaxis index to diacetyl
naïve	cond	24h delay		naïve	cond	24h delay		naïve	cond	24h delay
0.89899	0.134503	0.448		0.665049	0.112069	0.187919		0.850649	0.0267857	0.0970149
0.830769	0.202381	0.27027		0.594714	-0.0138889	0.251852		0.842697	0.226667	0.481481
0.927835	0.0476191	0.379562		0.634731	0.0588235	0.2		0.82	0.2	0.171053
0.753012	0.108527	0.558824		0.616867	0.0131579	0.0982143		0.815789	0.0857143	0.273256
0.862745	0.107143	0.397163		0.568966	0.0571429	0.164557		0.781609	-0.0081967	0.381579
0.75	0.075	0.495327		0.571429	0.0333333	0.18705		0.798246	0.116279	0.376471
0.726316	0.0588235	0.57971		0.816456	0	0.122807		0.833333	-0.0392157	0.70068
0.8	0.14966	0.479769		0.888889	0.0272109	0.204918		0.781513	-0.131313	0.705479
0.836538	0.0769231	0.571429		0.840336	0.03	0.425		0.801471	0.12963	0.881579
0.857143	0.0547945	0.327103		0.872832	0.135135	0.25		0.753363	-0.0564516	0.496403
0.863946	0.10084	0.373563		0.819355	0.0223881	0.254386		0.720539	0.136842	0.358974
0.864	-0.0133333	0.613636		0.94	-0.0218978	0.156863		0.863636	0.0591133	0.5
0.862069	0.205607	0.526718		0.88	0.09375	0.0731707		0.768	0.291139	0.44898
0.739837	0.186441	0.427419		0.838346	0.154545	-0.0803571		0.84507	0.160221	0.489796
0.558442	0.321429	0.471698		0.824074	0.0787879	0.125		0.830357	0.247788	0.428571
	Fig 4F
	N2				msi-1(os1)				msi-1 (S34D)
	Chemotaxis index to diacetyl				Chemotaxis index to diacetyl				Chemotaxis index to diacetyl
naïve	cond	24h delay		naïve	cond	24h delay		naïve	cond	24h delay
0.657534	0.0394737	0.44		0.708333	0.0792079	0.107527		0.828571	-0.0625	0.228571
0.770492	0.091954	0.411765		0.640288	0	0.0833333		0.87234	0.102273	0.4125
0.642105	0.020202	0.413793		0.739726	0	0.25		0.887755	0.0384615	0.575342
0.777778	0.211538	0.4		0.847458	0.0422535	0.354839		0.842105	0.109589	0.353846
0.761364	0.135417	0.285714		0.766129	0.0561798	0.131148		0.910112	0	0.404762
0.789916	0.155556	0.153846		0.829457	0.0319149	0.333333		0.871166	0.0769231	0.404762
0.778761	0.106667	0.516854		0.772727	0.0380952	0.247706		0.682692	-0.0869565	0.0980392
0.766667	-0.0066667	0.134921		0.717647	0.0168067	0		0.914286	0.115789	0.216783
0.876404	-0.0394737	0.383562		0.54717	-0.0138249	0.150685		0.977273	-0.0229885	0
0.826667	0.247706	0.825137		0.689922	-0.0365854	0.605932		0.881147	-0.0079365	0.84375
0.764228	0.338843	0.732308		0.703704	0.114035	0.781553		0.807292	0.0177515	0.72327
0.913043	0.174603	0.931217		0.621795	0.105263	0.708543		0.953846	0.163399	0.798742
0.613095	0.0857143	0.338346		0.708333	0	0.0454546		0.636364	-0.0178571	0.384615
0.757576	-0.0105263	0.512195		0.705263	0	0.0232558		0.55814	0.0151515	0.541284
0.768	-0.115385	0.42069		0.666667	0.0555556			0.846939	-0.0188679	0.40678

## Sheet: Fig 5
	Fig 5A
	N2				msi-1(os1)				msi-1 (WT)::YPET::3xFLAG				msi-1 (AAA)::YPET::3xFLAG
	Chemotaxis index to diacetyl				Chemotaxis index to diacetyl				Chemotaxis index to diacetyl				Chemotaxis index to diacetyl
naïve	cond	1h delay		naïve	cond	1h delay		naïve	cond	1h delay		naïve	cond	1h delay
0.966216	0.0769231	0.267717		0.742268	0.0833333	0.0188679		0.864583	0.123077	0.402299		0.833333	0.109589	0.424242
0.915493	0.0666667	0.283333		0.709924	0.0821918	0.333333		0.721519	0.0884956	0.565517		0.752212	0.0333333	0.348315
0.9	0.0117647	0.307692		0.75	0.08	0.25641		0.716814	0.0571429	0.580645		0.638095	0.0987654	0.505155
0.789474	0.358025	0.630252		0.699248	0.0851064	0.158228		0.561644	0.0877193	0.48062		0.577982	0.217391	0.340206
0.596774	0.114035	0.626016		0.622642	0.15942	0.0542636		0.684211	0.193548	0.389313		0.730769	0.215517	0.303797
0.770992	0.166667	0.525		0.704762	0.142857	0.130435		0.704082	0.236842	0.346535		0.619469	0.27619	0.357798
0.789474	0.261538	0.207143		0.763359	-0.0757576	0.0491803		0.847619	0.091954	0.342857		0.659341	-0.0823529	0.212121
0.771429	0.0967742	0.346154		0.875	0.105263	0.16129		0.781818	0	0.147368		0.639456	0.145161	0.139535
0.58871	0.309278	0.0970149		0.727273	-0.112676	0.145833		0.869231	-0.03125	0.319149		0.745455	-0.173333	0.0928571
0.94898	0.133333	0.512821		0.926606	0.09	0.0615385		0.927711	0.259259	0.306122		0.75	0.0675676	-0.0304878
0.924242	0.171717	0.281915		0.872483	0.204819	0.209302		0.862903	0.0175439	0.372093		0.702479	0.0512821	0.0763359
0.873016	0.0423729	0.586667		0.704	0.171053	0.03125		0.934579	0.259615	0.512195		0.428571	-0.196262	0.130841
	Fig 5B
	N2				msi-1(os1)				msi-1 (WT)::YPET::3xFLAG				msi-1 (AAA)::YPET::3xFLAG
	Chemotaxis index to diacetyl				Chemotaxis index to diacetyl				Chemotaxis index to diacetyl				Chemotaxis index to diacetyl
naïve	cond	24h delay		naïve	cond	24h delay		naïve	cond	24h delay		naïve	cond	24h delay
0.891892	0.213333	0.352941		0.934211	0.0961538	0.0961538		0.786517	0.112782	0.275		0.724138	-0.09	0
0.9	0.301075	0.495327		0.868571	0.111111	0.146341		0.910891	0.020202	0.402985		0.719298	0.133333	0.05
0.844444	0.140845	0.625		0.9	0.045977	0.09375		0.94958	-0.0186916	0.342857		0.654321	0.0222222	0.0892857
0.848921	0.12	0.422018		0.732919	0.0175439	0.0952381		0.9	0.0660377	0.408602		0.6	0.04	-0.0574713
0.852632	0.124031	0.398438		0.762238	0.0923077	0.275862		0.73545	0.0537634	0.40404		0.681319	0.103448	0.103448
0.884956	0.00917431	0.288732		0.673333	0.075	0.12963		0.724771	0.030303	0.6		0.646154	0.133333	0.0666667
0.805195	-0.0222222	0.489796		0.814815	-0.115942	0.301887		0.766917	0.0465116	0.414286		0.902174	-0.00578035	0.404494
0.936508	0.0804598	0.433333		0.8	0	0.28169		0.892857	-0.0677966	0.279412		0.855263	0.0847458	0.476923
0.819549	0.02	0.106061		0.54902	-0.0410959	0.325301		0.882353	0.0808081	0.459016		0.75641	0.037037	0.296875
0.883333	0.0454545	-0.0592593		0.810811	-0.0731707	-0.0588235		0.651163	-0.193182	0.238095		0.873684	0.0533333	0.04
0.810606	0	0.319149		0.639594	-0.0238095	0.0655738		0.732673	0	0.118644		0.880342	-0.05	0.0930233
0.863636	-0.04	0.273973		0.643478	0.130435	0		0.568627	-0.0505051	0.0645161		0.772727	0.0121951	0.0512821
	Fig 5D
	Relative fluorescence in AVA
	msi-1(WT)	msi-1:AAA
	3190.3	2647.77
	2004.47	1254.41
	1920.87	1853.98
	2106.73	2283.82
	1950.24	1745.26
	3309.22	2346.51
	2045.62	1795.56
	1055.5	1455.14
	1867.5	1201
	1539.23	1829.57
	1222.68	2391.37
	1608.06	1148.71
	2241.22	1418.89
	2244.06	1038.69
	923.28	1273.4
	1347.9	1381.11
	947.698	1049.11
	1188.18	1618.42
	1292.05	1033.07
	1679.81	851.812
	1198.8	1432.34
	2777.61	2294.99
	1257.78	2801.28
	1659.17	1715.89
	2208.55	2486.59
	3152.92	1911.09
	1302.16	1215.78
	2656.01	3511.41
	2401.26	2474.26
	2294.49	3726.29
		2254.89
		2165.7

## Sheet: Fig S1
	Fig S1A
	wild-type worms				wild-type worms
	Chemotaxis index to diacetyl				Chemotaxis index to 2,4,5-trimethylthiazole
naïve	cond	24h delay		naïve	cond	24h delay
0.689655	0.189655	0.265625		0.929688	0.727273	0.854369
0.506494	0.169014	0.238095		0.855422	0.661765	0.9375
0.591549	0.309524	0.2		0.909091	0.646154	0.833333
0.732558	0.0980392	0.473684		0.969697	0.716049	0.803279
0.787037	0.05	0.435484		1	0.712963	0.786667
0.733333	-0.0493827	0.471698		0.955882	0.78125	0.954545
0.580645	0.0909091	0.117647		1	0.758621	1
0.761364	0.196721	0.0943396		0.819672	0.673913	0.95
0.752688	-0.0714286	-0.0454545		0.987179	0.754717
0.843373	-0.12069	0.388889		0.962963	0.785714	0.971014
0.933962	-0.0555556	0.46281		0.951613	0.85	1
0.901099	0.175824	0.508197		0.965909	0.833333	1
0.712329	-0.229167	0.245283		0.894309	0.813953	1
0.710843	0.242424	0.638298		0.952381	0.84	1
0.724138	0	0.352941		0.96	0.666667	0.966102
0.851351	0.302326	0.458333		1	0.850746	1
0.951613	0.0465116	0		0.983607	0.969697	1
0.854167	0.25641	0.45098		0.989474	0.941176	1
0.983051	-0.0810811	0.6		1	0.824561	1
1	0.0517241	0.553191		0.987805	0.784091	1
1	0.24	0.658537		1	0.839286	1
	Fig S1B
	wild-type worms				odr-10 worms				odr-10 worms
	Chemotaxis index to diacetyl				Chemotaxis index to 2,4,5-trimethylthiazole				Chemotaxis index to 2,4,5-trimethylthiazole
naïve	cond	24h delay		naïve	cond	24h delay		naïve	cond	24h delay
0.9	-0.0194175	0.60241		0.0731707	-0.40404	0.0491803		0.768116	0.631579	0.842105
0.858491	-0.297619	0.707071		0.0172414	-0.0149254	0.0384615		0.916667	0.779221	0.747126
0.897959	-0.220588	0.263889		-0.0857143	-0.0107527	-0.0169492		0.904762	0.68254	0.84
0.7	0.0691824	0.554217		0.113208	0.344086	0		0.933333	0.820896	0.652778
0.891892	-0.0496454	0.652174		0.35	0.221154	-0.0217391		0.886364	0.696552	0.729167
0.868421	0.00869565	0.402174		0.0666667	0.05	0		0.983607	0.809816	0.506173
0.928571	0.06	0.241379		0.229508	0.0588235	0.107143		0.961538	0.876712	0.515625
0.939759	0	0.820896		0	0.313253	0.0789474		0.982143	0.857143	0.774194
0.920863	0.0215054	0.640625		0.169811	0.0721649	0.0754717		0.955224	0.772358	0.775862
0.853933	0.160494	0.507692		0.381579	0.12	-0.129032		0.698276	0.519231	0.694915
0.977528	0.163265	0.347826		0.184211	0	0		0.935065	0.738636	0.588235
0.829268	0.0705882	0.41573		0.0645161	0.0196078	-0.0597015		0.975	0.582278	0.679487
0.780952	-0.0757576	0.65625		0.0350877	0.0163934	0.131579		0.846154	0.763889	0.68
0.777778	0.16	0.504762		0.208333	-0.0909091	0.037037		0.913978	0.626667	0.689655
0.670588	0	0.735294		0.0864198	0.22449	0		0.90411	0.859649	0.666667
